# Supplementary material for: TBK1‐mediated phosphorylation of LC3C and GABARAP‐L2 controls autophagosome shedding by ATG4 protease
Source: EMBO Rep. 2019 Nov 11;21(1):e48317. doi: 10.15252/embr.201948317 (PMC6945063; doi:10.15252/embr.201948317)
Supplement: Supplementary file 2 — Movie EV1 [file EMBR-21-e48317-s002.zip › Movie_1.txt]

Movie 1: 
MD simulation of phosphorylated LC3C=ATG4B complex. First 200 ns of a 1158 ns trajectory showing the effect of phosphorylation of LC3C (red cartoon) on ATG4B interaction (grey surface). Phosphorylation at S93 and S96 (sticks) induces strong electrostatic effects that partially dislodge LC3C from the surface of ATG4B (first ~10-50 ns). The phosphorylated S93-PO4 and S96-PO4 detach from the ATG4B surface, opening a gap in the binding interface. The LC3C structure is distorted upon phosphorylation of S93 and S96. Its C-terminal tail retracts partially from the ATG4B active site. However, the ATG4B C-terminal LIR motif maintains stable interactions with the LIR binding pocket of LC3C (on the opposite face, Modeled). 
