# Supplementary material for: TBK1‐mediated phosphorylation of LC3C and GABARAP‐L2 controls autophagosome shedding by ATG4 protease
Source: EMBO Rep. 2019 Nov 11;21(1):e48317. doi: 10.15252/embr.201948317 (PMC6945063; doi:10.15252/embr.201948317)
Supplement: Supplementary file 3 — Movie EV2 [file EMBR-21-e48317-s003.zip › Movie_2.txt]

Movie 2: 
MD simulation of unphosphorylated LC3C=ATG4B complex. First 200 ns of a 1536 ns trajectory showing the dynamics of unphosphorylated LC3C (red cartoon) on ATG4B interaction (grey surface). S93 and S96 (sticks) are strongly bound to the ATG4B and buried in the interface. S93 and S96 of LC3C (red cartoon) mediate a series of polar contacts across the interface that provide specificity to ATG4B binding. S96 forms hydrogen-bonds with E350 of ATG4B. S93 is part of a network of polar contacts involving Y239, R229, N172 of ATG4B and Y86 of LC3C. Interactions across the extended interface allow stable sequestering of the C-terminal tail of LC3C close to the ATG4B active site throughout the simulation.
