# Supplementary material for: TBK1‐mediated phosphorylation of LC3C and GABARAP‐L2 controls autophagosome shedding by ATG4 protease
Source: EMBO Rep. 2019 Nov 11;21(1):e48317. doi: 10.15252/embr.201948317 (PMC6945063; doi:10.15252/embr.201948317)
Supplement: Supplementary file 4 — Movie EV3 [file EMBR-21-e48317-s004.zip]

Archive with 5 entries (4 files):
- SM03_WT_LC3C_MOV.mp4
- __MACOSX/
- __MACOSX/._SM03_WT_LC3C_MOV.mp4
- Movie 3.txt
- __MACOSX/._Movie 3.txt
