# Supplementary material for: TBK1‐mediated phosphorylation of LC3C and GABARAP‐L2 controls autophagosome shedding by ATG4 protease
Source: EMBO Rep. 2019 Nov 11;21(1):e48317. doi: 10.15252/embr.201948317 (PMC6945063; doi:10.15252/embr.201948317)
Supplement: Supplementary file 4 — Movie EV3 [file EMBR-21-e48317-s004.zip › Movie 3.txt]

Movie 3: 
MD simulation of full-length unphosphorylated LC3C1-147. First 500 ns from a representative trajectory (run 1 in Figure S3A) of full-length LC3C1-147 (red) showing large fluctuations of the unprocessed C-terminal tail. The large fluctuations of the C-terminal tail prevent R134 (sticks) to approach the phosphorylation sites S93 and S96 (sticks). The ATG4B binding site (grey surface) displays minimal fluctuations due to C-terminal tail dynamics.
