# Supplementary material for: TBK1‐mediated phosphorylation of LC3C and GABARAP‐L2 controls autophagosome shedding by ATG4 protease
Source: EMBO Rep. 2019 Nov 11;21(1):e48317. doi: 10.15252/embr.201948317 (PMC6945063; doi:10.15252/embr.201948317)
Supplement: Supplementary file 5 — Movie EV4 [file EMBR-21-e48317-s005.zip › Movie_4.txt]

Movie 4: 
MD simulation of S93-PO4-LC3C1-147. First 500 ns from an example trajectory (run 3 in Figure S3B) of S93-PO4-LC3C1-147 (blue) showing the formation of a stable salt bridge between S93-PO4 and R134 (sticks). The movie shows the initial fluctuations of C-terminal tail enabling contact between S93-PO4 and R134 followed by rearrangement of the loop to form a stable salt bridge between. The ATG4B binding site (grey surface) is perturbed by the formation of salt bridge.
