# Supplementary material for: TBK1‐mediated phosphorylation of LC3C and GABARAP‐L2 controls autophagosome shedding by ATG4 protease
Source: EMBO Rep. 2019 Nov 11;21(1):e48317. doi: 10.15252/embr.201948317 (PMC6945063; doi:10.15252/embr.201948317)
Supplement: Supplementary file 6 — Movie EV5 [file EMBR-21-e48317-s006.zip › Movie_5.txt]

Movie 5: 
MD simulation of S96-PO4-LC3C1-147. First 500 ns from an example trajectory (run 5 in Figure S3C) of S96-PO4-LC3C1-147 (green) showing the quick formation and disassociation of a salt bridge between S96-PO4 and R134 (sticks; within 80-100 ns). Subsequently, due to loop-rearrangement in the C-terminal tail, the R134 approach to S96-PO4 is restricted, leading to weak interactions in close-proximity (~0.5-0.6 nm). The ATG4B binding site (grey surface) is perturbed upon phosphorylation.
