# Supplementary material for: TBK1‐mediated phosphorylation of LC3C and GABARAP‐L2 controls autophagosome shedding by ATG4 protease
Source: EMBO Rep. 2019 Nov 11;21(1):e48317. doi: 10.15252/embr.201948317 (PMC6945063; doi:10.15252/embr.201948317)
Supplement: Supplementary file 7 — Source Data for Expanded View [file EMBR-21-e48317-s014.zip]

Archive with 5 entries (4 files):
- Source_Data_for_EV_Figures/
- Source_Data_for_EV_Figures/Source_Data_for_FigEV1.pdf
- Source_Data_for_EV_Figures/Source_Data_for_FigEV2.pdf
- Source_Data_for_EV_Figures/Source_Data_for_FigEV4.pdf
- Source_Data_for_EV_Figures/Source_Data_for_FigEV5.pdf
